# Supplementary material for: Negative Affectivity Moderates the Relationship between Attentional Control and Focused Skin Picking
Source: Int J Environ Res Public Health. 2022 May 29;19(11):6636. doi: 10.3390/ijerph19116636 (PMC9180320; doi:10.3390/ijerph19116636)
Supplement: Supplementary file 1 [file ijerph-19-06636-s001.zip]

Archive with 1 entries (1 files):
- ijerph-1700589-supplementary.pdf
